# Supplementary material for: Expression analysis of p16 and TOP2A protein biomarkers in cervical cancer lesions and their correlation with clinico-histopathological characteristics in a referral hospital, Tanzania
Source: PLoS One. 2021 Oct 27;16(10):e0259096. doi: 10.1371/journal.pone.0259096 (PMC8550370; doi:10.1371/journal.pone.0259096)
Supplement: S1 Table — (XLS) [file pone.0259096.s001.xls]

## Sheet: Sheet1
sn	age	seropostive	pv_bleeding	pmpv_bleeding	postcoital_bleeding/pain	pv_discharge	lap	histology	classification	top2a_score	top2a_level	p16_score	p16_level
1	23	YES	NO	NO	NO	YES	NO	Carcinoma in situ	Precancerous	0	low	2	high
2	42	NO	YES	NO	NO	NO	YES	Squamous cell carcinoma	Cancerous	1	moderate	2	high
3	56	NO	YES	NO	NO	NO	YES	Squamous cell carcinoma	Cancerous	1	moderate	2	high
4	45	NO	YES	NO	YES	YES	NO	Squamous cell carcinoma	Cancerous	3	high	2	high
5	71	NO	NO	NO	NO	NO	NO	Adenocarcinoma	Cancerous	3	high	2	high
6	34	NO	NO	NO	NO	NO	NO	Carcinoma in situ	Precancerous	1	moderate	1	high
7	55	YES	NO	NO	NO	NO	NO	Squamous cell carcinoma	Cancerous	1	moderate	2	high
8	56	NO	NO	NO	NO	NO	NO	Squamous cell carcinoma	Cancerous	3	high	2	high
9	57	NO	YES	NO	NO	YES	NO	Squamous cell carcinoma	Cancerous	3	high	2	high
10	55	NO	YES	NO	NO	YES	NO	Squamous cell carcinoma	Cancerous	3	high	2	high
11	43	NO	NO	NO	NO	NO	NO	Cervical polyp	Benign	0	low	0	low
12	46	NO	YES	NO	YES	NO	NO	Squamous cell carcinoma	Cancerous	1	moderate	2	high
13	51	NO	YES	NO	NO	NO	NO	Squamous cell carcinoma	Cancerous	3	high	2	high
14	58	NO	NO	NO	YES	YES	NO	Undifferentiated carcinoma	Cancerous	3	high	2	high
15	65	NO	YES	NO	YES	NO	NO	Squamous cell carcinoma	Cancerous	3	high	2	high
16	76	NO	YES	NO	NO	NO	NO	Squamous cell carcinoma	Cancerous	1	moderate	2	high
17	41	NO	YES	NO	NO	NO	NO	Squamous cell carcinoma	Cancerous	3	high	2	high
18	50	NO	NO	NO	NO	YES	YES	Squamous cell carcinoma	Cancerous	3	high	2	high
19	60	NO	YES	NO	NO	YES	NO	Non-definitive diagnosis	Insufficient	0	low	0	low
20	43	YES	YES	NO	NO	YES	NO	Squamous cell carcinoma	Cancerous	1	moderate	2	high
21	41	NO	NO	NO	NO	NO	NO	Cervicitis	Benign	0	low	0	low
22	48	NO	NO	NO	NO	NO	NO	Adenocarcinoma	Cancerous	3	high	2	high
23	67	NO	YES	NO	NO	NO	YES	Squamous cell carcinoma	Cancerous	3	high	2	high
24	78	NO	YES	NO	NO	YES	NO	Undifferentiated carcinoma	Cancerous	3	high	2	high
25	49	NO	YES	NO	NO	NO	NO	Adenocarcinoma	Cancerous
26	36	NO	NO	NO	NO	NO	NO	Mild dysplasia	Precancerous	0	low	1	high
27	52	NO	YES	NO	NO	NO	NO	Neuroendocrine carcinoma	Cancerous	1	moderate	2	high
28	66	NO	NO	NO	NO	NO	NO	Squamous cell carcinoma	Cancerous	3	high	2	high
29	40	NO	NO	NO	NO	NO	NO	Squamous cell carcinoma	Cancerous	3	high	2	high
30	75	NO	YES	NO	NO	NO	NO	Non-definitive diagnosis	Insufficient	0	low	0	low
31	26	NO	NO	NO	NO	NO	NO	Squamous cell carcinoma	Cancerous	1	moderate	2	high
32	80	NO	NO	YES	NO	NO	NO	Squamous cell carcinoma	Cancerous	1	moderate	2	high
33	67	NO	NO	NO	NO	YES	YES	Squamous cell carcinoma	Cancerous	3	high	2	high
34	37	NO	YES	NO	NO	NO	NO	Squamous cell carcinoma	Cancerous	3	high	2	high
35	52	NO	YES	NO	NO	NO	YES	Undifferentiated carcinoma	Cancerous	3	high	2	high
36	51	NO	NO	NO	NO	NO	NO	Cervicitis	Benign	0	low	0	low
37	65	NO	NO	YES	NO	NO	NO	Squamous cell carcinoma	Cancerous	3	high	2	high
38	42	NO	NO	NO	NO	YES	NO	Moderate dysplasia	Precancerous	3	high	2	high
39	43	NO	YES	NO	NO	YES	YES	Squamous cell carcinoma	Cancerous	3	high	2	high
40	44	NO	NO	NO	NO	NO	YES	Mild dysplasia	Precancerous	0	low	0	low
41	52	NO	YES	NO	NO	NO	YES	Squamous cell carcinoma	Cancerous	1	moderate	2	high
42	58	NO	NO	NO	NO	NO	NO	Cervicitis	Benign	0	low	0	low
43	48	NO	NO	NO	NO	NO	NO	Cervicitis	Benign	0	low	0	low
44	38	NO	YES	NO	NO	YES	NO	Squamous cell carcinoma	Cancerous	0	low	2	high
45	51	NO	NO	NO	NO	YES	YES	Squamous cell carcinoma	Cancerous	3	high	2	high
46	47	NO	NO	NO	YES	YES	NO	Squamous cell carcinoma	Cancerous	1	moderate	2	high
47	45	NO	YES	NO	NO	NO	YES	Squamous cell carcinoma	Cancerous	3	high	2	high
48	70	NO	NO	NO	NO	NO	NO	Squamous cell carcinoma	Cancerous	1	moderate	2	high
49	70	NO	NO	NO	NO	YES	YES	Squamous cell carcinoma	Cancerous	3	high	2	high
50	47	NO	YES	NO	NO	NO	YES	Adenocarcinoma	Cancerous	3	high	2	high
51	65	NO	YES	NO	NO	NO	NO	Squamous cell carcinoma	Cancerous	3	high	2	high
52	62	NO	NO	NO	NO	NO	YES	Squamous cell carcinoma	Cancerous	3	high	2	high
53	60	NO	NO	NO	NO	NO	NO	Squamous cell carcinoma	Cancerous	3	high	2	high
54	67	NO	YES	NO	NO	YES	YES	Squamous cell carcinoma	Cancerous	3	high	2	high
55	77	NO	YES	YES	NO	NO	NO	Squamous cell carcinoma	Cancerous	3	high	2	high
56	60	NO	YES	NO	NO	NO	YES	Squamous cell carcinoma	Cancerous	3	high	2	high
57	56	NO	YES	NO	NO	YES	NO	Squamous cell carcinoma	Cancerous	3	high	2	high
58	61	NO	NO	NO	NO	NO	NO	Squamous cell carcinoma	Cancerous	3	high	2	high
59	55	NO	NO	NO	YES	YES	NO	Squamous cell carcinoma	Cancerous	3	high	2	high
60	61	NO	YES	NO	NO	NO	YES	Adenocarcinoma	Cancerous	3	high	2	high
61	40	NO	NO	NO	NO	NO	NO	Cervical polyp	Benign	0	low	0	low
62	52	NO	YES	NO	YES	NO	YES	Cervicitis	Benign	0	low	0	low
63	38	NO	NO	NO	NO	YES	NO	Squamous cell carcinoma	Cancerous
64	45	YES	YES	NO	NO	NO	NO	Squamous cell carcinoma	Cancerous	3	high	2	high
65	51	NO	YES	NO	NO	NO	NO	Squamous cell carcinoma	Cancerous	3	high	2	high
66	39	NO	NO	NO	NO	NO	NO	Cervical polyp	Benign	0	low	0	low
67	50	NO	YES	NO	YES	NO	NO	Squamous cell carcinoma	Cancerous	3	high	2	high
68	58	NO	NO	YES	NO	NO	NO	Cervicitis	Benign	0	low	0	low
69	64	NO	NO	NO	NO	NO	YES	Cervical polyp	Benign	0	low	0	low
70	34	NO	YES	NO	NO	NO	NO	Squamous cell carcinoma	Cancerous	3	high	2	high
71	49	NO	NO	NO	NO	YES	NO	Squamous cell carcinoma	Cancerous	1	moderate	2	high
72	45	NO	NO	NO	YES	NO	NO	Cervicitis	Benign	0	low	0	low
73	62	NO	NO	NO	NO	NO	YES	Cervicitis	Benign	0	low	0	low
74	45	YES	NO	NO	NO	NO	NO	Non-definitive diagnosis	Insufficient	0	low	0	low
75	48	NO	YES	NO	NO	YES	NO	Squamous cell carcinoma	Cancerous	3	high	2	high
76	46	NO	NO	NO	NO	NO	YES	Leiomyoma polyp	Benign	0	low	0	low
77	48	NO	NO	NO	NO	NO	NO	Squamous cell carcinoma	Cancerous	3	high	2	high
78	40	NO	NO	NO	YES	YES	NO	Squamous cell carcinoma	Cancerous	3	high	2	high
79	40	NO	NO	NO	NO	NO	NO	Cervicitis	Benign	0	low	0	low
80	40	NO	NO	NO	NO	NO	NO	Cervicitis	Benign	1	moderate	0	high
81	61	NO	YES	NO	NO	NO	YES	Squamous cell carcinoma	Cancerous	3	high	2	high
82	47	NO	YES	NO	NO	YES	NO	Undifferentiated carcinoma	Cancerous	1	high	2	high
83	49	NO	NO	NO	NO	NO	NO	Mild dysplasia	Precancerous	1	moderate	1	high
84	45	YES	NO	NO	NO	NO	NO	Cervicitis	Benign	0	low	0	low
85	56	NO	NO	NO	NO	NO	NO	Squamous cell carcinoma	Cancerous	1	moderate	2	high
86	40	NO	YES	NO	YES	NO	NO	Leiomyoma polyp	Benign	0	low	0	low
87	44	NO	YES	NO	NO	YES	NO	Mild dysplasia	Precancerous	0	low	2	high
88	25	NO	NO	NO	NO	NO	NO	Cervical polyp	Benign	0	low	0	low
89	48	NO	NO	NO	NO	NO	NO	Squamous cell carcinoma	Cancerous	1	moderate	2	high
90	34	NO	NO	NO	NO	NO	NO	Mild dysplasia	Precancerous	0	low	1	high
91	44	NO	NO	NO	NO	NO	YES	Cervicitis	Benign	0	low	0	high
92	37	NO	NO	NO	NO	YES	NO	Squamous cell carcinoma	Cancerous	1	moderate	2	high
93	30	NO	YES	NO	NO	NO	NO	Squamous cell carcinoma	Cancerous	3	high	2	high
94	70	NO	NO	YES	NO	NO	YES	Squamous cell carcinoma	Cancerous	3	high	2	high
95	80	NO	YES	NO	NO	NO	YES	Squamous cell carcinoma	Cancerous	1	moderate	2	high
96	50	NO	NO	NO	NO	YES	YES	Cervical polyp	Benign	0	low	0	low
97	41	NO	YES	NO	NO	NO	NO	Squamous cell carcinoma	Cancerous	0	low	2	high
98	42	NO	NO	NO	NO	NO	NO	Carcinoma in situ	Precancerous	0	low	2	high
99	78	NO	NO	NO	NO	NO	YES	Squamous cell carcinoma	Cancerous	0	low	2	high
100	49	NO	NO	NO	NO	YES	NO	Squamous cell carcinoma	Cancerous	3	high	2	high
101	40	NO	YES	NO	NO	NO	NO	Squamous cell carcinoma	Cancerous	3	high	2	high
102	54	NO	NO	NO	NO	YES	NO	Squamous cell carcinoma	Cancerous	3	high	2	high
103	58	NO	NO	NO	NO	NO	NO	Cervicitis	Benign	0	low	0	low
104	63	NO	NO	NO	NO	NO	NO	Cervicitis	Benign	0	low	0	low
105	83	NO	NO	NO	NO	NO	NO	Undifferentiated carcinoma	Cancerous	3	high	2	high
106	23	NO	NO	NO	NO	NO	NO	Cervical polyp	Benign	0	low	0	low
107	53	NO	NO	NO	NO	NO	NO	Squamous cell carcinoma	Cancerous	3	high	2	high
108	40	NO	YES	NO	YES	YES	NO	Squamous cell carcinoma	Cancerous	3	high	2	high
109	55	YES	YES	NO	NO	YES	NO	Squamous cell carcinoma	Cancerous	1	moderate	2	high
110	76	NO	YES	NO	NO	YES	YES	Squamous cell carcinoma	Cancerous	3	high	2	high
111	33	NO	YES	NO	NO	NO	NO	Squamous cell carcinoma	Cancerous	0	low	2	high
112	67	NO	NO	NO	NO	NO	NO	Adenocarcinoma	Cancerous	3	high	0	low
113	48	NO	NO	NO	NO	NO	NO	Cervical polyp	Benign	0	low	0	low
114	60	NO	YES	NO	NO	YES	YES	Squamous cell carcinoma	Cancerous	1	moderate	2	high
115	60	NO	NO	NO	NO	NO	NO	Squamous cell carcinoma	Cancerous	3	high	2	high
116	50	NO	NO	NO	NO	NO	NO	Squamous cell carcinoma	Cancerous	3	high	2	high
117	56	NO	NO	NO	NO	NO	NO	Cervical polyp	Benign	0	low	0	low
118	49	NO	YES	NO	YES	YES	YES	Squamous cell carcinoma	Cancerous	0	low	2	high
119	71	NO	YES	NO	NO	NO	YES	Cervical polyp	Benign	0	low	0	low
120	70	NO	YES	NO	NO	NO	NO	Cervical papilloma	Benign	0	low	0	low
121	36	NO	NO	NO	NO	NO	NO	Squamous cell carcinoma	Cancerous	0	low	2	high
122	45	NO	YES	NO	NO	NO	NO	Squamous cell carcinoma	Cancerous	1	moderate	2	high
123	53	NO	YES	NO	NO	NO	NO	Non-definitive diagnosis	Insufficient	0	low	0	low
124	68	NO	NO	NO	NO	NO	NO	Squamous cell carcinoma	Cancerous	3	high	2	high
125	46	NO	NO	NO	YES	YES	YES	Squamous cell carcinoma	Cancerous	3	high	2	high
126	60	NO	NO	NO	NO	NO	NO	Squamous cell carcinoma	Cancerous	0	low	2	high
127	43	NO	NO	NO	NO	NO	NO	Mild dysplasia	Precancerous	0	low	1	high
128	31	NO	NO	NO	NO	NO	NO	Non-definitive diagnosis	Insufficient	0	low	0	high
129	63	NO	YES	YES	NO	YES	NO	Squamous cell carcinoma	Cancerous	0	low	2	high
130	62	NO	NO	NO	NO	NO	NO	Squamous cell carcinoma	Cancerous	3	high	2	high
131	42	NO	NO	NO	NO	NO	NO	Cervical polyp	Benign	0	low	0	low
132	48	NO	YES	NO	NO	YES	NO	Squamous cell carcinoma	Cancerous	0	low	2	high
133	66	NO	YES	NO	NO	NO	NO	Nabothian cyst	Benign	0	low	0	low
134	51	YES	YES	NO	NO	YES	NO	Squamous cell carcinoma	Cancerous	3	high	2	high
135	50	NO	YES	NO	NO	NO	NO	Cervicitis	Benign	3	high	0	low
136	50	NO	NO	NO	NO	YES	NO	Squamous cell carcinoma	Cancerous	1	moderate	2	high
137	56	NO	YES	NO	NO	NO	YES	Squamous cell carcinoma	Cancerous	0	low	2	high
138	31	NO	NO	NO	YES	NO	NO	Cervical Koilocytosis	Benign	0	low	0	low
139	44	NO	NO	NO	NO	NO	YES	Cervical polyp	Benign	0	low	0	low
140	41	NO	NO	NO	YES	YES	NO	Non-definitive diagnosis	Insufficient	0	low	0	low
141	68	NO	NO	NO	NO	NO	NO	Mild dysplasia	Precancerous	0	low	0	low
142	46	NO	YES	NO	NO	NO	NO	Squamous cell carcinoma	Cancerous	1	moderate	2	high
143	50	NO	NO	NO	NO	NO	NO	Cervical polyp	Benign	1	moderate	0	low
144	60	NO	YES	NO	NO	NO	NO	Adenocarcinoma	Cancerous	0	low	2	high
145	36	NO	NO	NO	YES	YES	NO	Squamous cell carcinoma	Cancerous	3	high	2	high
146	79	NO	YES	NO	NO	NO	NO	Squamous cell carcinoma	Cancerous
147	80	NO	NO	NO	NO	YES	NO	Squamous cell carcinoma	Cancerous	1	moderate	2	high
148	66	NO	YES	NO	NO	YES	NO	Squamous cell carcinoma	Cancerous	1	moderate	2	high
149	45	NO	NO	NO	NO	NO	YES	Adenocarcinoma	Cancerous

## Sheet: Sheet2
1	0.0238095		4	0.038835
14	0.333333		4	0.038835
2	0.047619		1	0.00970874			33	0.217105
13	0.309524		1	0.00970874			11	0.0723684
1	0.0238095		2	0.0194175			101	0.664474
4	0.0952381		55	0.533981			7	0.0460526
4	0.0952381		1	0.00970874			152	1
3	0.0714286		4	0.038835
42	1		30	0.291262
84			1	0.00970874
			103	1
